# Supplementary material for: Genome sequencing and analysis of the raccoon variant rabies lyssaviruses directly from clinical samples, Connecticut, 2017–2019
Source: Front Vet Sci. 2022 Sep 23;9:1001204. doi: 10.3389/fvets.2022.1001204 (PMC9539882; doi:10.3389/fvets.2022.1001204)
Supplement: Supplementary Table S1 — Summary of Raccoon variant rabies virus samples and genome assembly data. [file Table_1.XLSX]

## Sheet: Table S1
Supplementary Table S1. Summary of Raccoon variant rabies virus samples and genome assembly data.
No.	Sample ID	Virus	Species	Collection Date	RT- PCR Ct value	Number of Mapped Reads	Assembled Sequence Length	Complete CDS	Mean Coverage (S.D.)	Missing base at 5' and 3' termini
1	19-3532	RRV	Skunk	2019-08-23	19.67	420529	11921	yes	5477.4 (3832.6)	0
2	19-3928	RRV	Raccoon	2019-09-25	19.7	37561	11921	yes	449.8 (373.2)	0
3	17-2282	RRV	Raccoon	2017-05-09	24.8	404369	11921	yes	5816 (5071.4)	0
4	17-3652	RRV	Raccoon	2017-07-13	24.59	778612	11921	yes	13322.5 (11708.8)	0
5	17-5642	RRV	Raccoon	2017-12-01	23.47	266568	11921	yes	3879.7 (3853.4)	0
6	18-4123	RRV	Raccoon	2018-09-10	21.47	40597	11920	yes	518.5 (617.3)	0
7	19-3503	RRV	Raccoon	2019-08-22	15.52	8429	11921	yes	94.7 (133.5)	0
8	19-4809	RRV	Bobcat	2019-12-16	24.44	59034	11921	yes	728.6 (375.8)	0
9	18-4667	RRV	Feline, Domestic	2018-10-22	22.96	204431	11921	yes	2636.9 (1573.8)	0
10	18-4821	RRV	Woodchuck	2018-11-01	26	107044	11921	yes	1375.7 (936.8)	0
11	18-5227	RRV	Raccoon	2018-12-04	22.87	20575	11921	yes	217.8 (193.7)	0
12	17-300	RRV	Skunk	2017-02-06	24.64	139158	11921	yes	2023.1 (2374.3)	0
13	17-739	RRV	Raccoon	2017-03-13	25.86	72303	11921	yes	939.3 (1536.9)	0
14	17-853	RRV	Raccoon	2017-03-21	28.86	74969	11921	yes	972 (1367.5)	0
15	17-4421	RRV	Skunk	2017-09-05	25.15	249755	11921	yes	3426.9 (1900.2)	0
16	17-4698	RRV	Raccoon	2017-09-27	26.74	71321	11921	yes	941.2 (775.5)	0
17	17-4796	RRV	Raccoon	2017-09-29	24.59	9819	11920	yes	118.1 (105.6)	0
18	18-811	RRV	Raccoon	2018-03-24	28.8	236057	11921	yes	2781.1 (1952.3)	0
19	18-3493	RRV	Raccoon	2018-07-27	22.69	105718	11921	yes	1383.3 (1068.1)	0
20	19-4036	RRV	Cow	2019-10-05	21.14	446597	11921	yes	5261.2 (4067.9)	0
21	19-4371	RRV	Skunk	2019-11-01	26.44	248529	11920	yes	3341.5 (1998.8)	0
22	19-4691	RRV	Skunk	2019-12-03	28.2	77164	11921	yes	998 (610.1)	0
23	19-4780	RRV	Raccoon	2019-12-12	26.55	408406	11921	yes	5713.9 (3289.4)	0
24	18-4164	RRV	Raccoon	2018-09-12	21.14	84374	11921	yes	1035.7 (604.1)	0
25	18-341	RRV	Raccoon	2018-02-21	30.16	521217	11921	yes	8167.6 (6583.2)	0
26	19-3630	RRV	Raccoon	2019-09-01	17.56	37792	11921	yes	379.4 (291.3)	0
27	18-5282	RRV	Fox	2018-12-11	30.55	398073	11921	yes	4970.3 (3069.2)	0
28	17-3907	RRV	Skunk	2017-07-31	30.64	41177	11921	yes	499.6 (229.1)	0
29	18-402	RRV	Raccoon	2018-02-27	24.13	169704	11921	yes	2231.0 (1973.5)	0
30	19-4783	RRV	Raccoon	2019-12-12	26.12	66186	11921	yes	803.8 (419.3)	0
31	17-3374	RRV	Raccoon	2017-06-26	22.67	129764	11921	yes	1690.8 (1046.3)	0
32	17-4477	RRV	Deer, White	2017-09-07	25.41	56015	11921	yes	704.8 (490.8)	0
33	18-2819	RRV	Raccoon	2018-06-21	24.56	36314	11921	yes	450.2 (269.4)	0
34	18-3087	RRV	Raccoon	2018-07-05	22.47	126032	11921	yes	1540.5 (991.3)	0
35	18-342	RRV	Raccoon	2018-02-21	23.45	132309	11921	yes	1634 (835.7)	0
36	18-380	RRV	Raccoon	2018-02-24	24.65	277123	11921	yes	3579.0 (1910.8)	0
37	18-818	RRV	Raccoon	2018-03-26	22.67	37128	11921	yes	451.4 (282.7)	0
38	18-682	RRV	Raccoon	2018-03-19	21.49	92163	11921	yes	1208.8 (803.0)	0
39	18-2502	RRV	Feline, Domestic	2018-06-05	22.31	154436	11921	yes	1981.1 (1067.6)	0
40	18-2780	RRV	Raccoon	2018-06-19	23.35	525106	11921	yes	6942.1 (5798.5)	0
41	18-4009	RRV	Woodchuck	2018-08-30	23.46	75813	11921	yes	931.0 (640.8)	0
42	17-4682	RRV	Raccoon	2017-09-21	24.7	287178	11921	yes	4291.1 (3010.4)	0
