# Supplementary material for: Genome sequencing and analysis of the raccoon variant rabies lyssaviruses directly from clinical samples, Connecticut, 2017–2019
Source: Front Vet Sci. 2022 Sep 23;9:1001204. doi: 10.3389/fvets.2022.1001204 (PMC9539882; doi:10.3389/fvets.2022.1001204)
Supplement: Supplementary Table S2 — Multiplex PCR primer pair sets for Raccoon variant Rabies RT-PCR. [file Table_2.XLSX]

## Sheet: Table S1
Supplementary table S2. Multiplex PCR primer pair sets for Raccoon variant Rabies RT-PCR
Multiplex PCR Primer Set #	Primer ID	Primer Sequences (5'-3')	Location	Sense	Amplicon Size (bp)	Ta1(°C)
Set1	RVfor3	ggACGCTTAACAACAAAATCAGAGAAGAAGTAG	1-31	+	2227	61
	PR2a	TGACTATGTCATCAAGGTTCATCT	2228–2205	-
	LF8a	ACCACAATGAAAGAGGGCAACAGATC	9885–9910	+	2038	67
	RVrev2	gcggccgcACGCTTAACAAATAAAC	11907-11923	-
Set2	PF2a	CGATTTGTCTGTGGAGGCAGA	2092–2112	+	2303	65
	RRVArev	TGAGGGGATGATCTCGCTCCAAG	4373-4395	-
	LF3	GGATCAATTCGACAAYATACA	6464–6484	+	1675	56
	RRVBrev	TGTGAAACCTCCCAAGAGACATTCCAG	8113-8139	-
Set3	RRVBfor	CTGGGTTTGGGAAGGCATACACCA	4298-4321	+	2389	61
	LR3	GTGGATCTAGATACCATTTGGAGTA	6687–6663	-
	RRVCfor	TCTCTAACGACCAAATAGTCAACCTCGCTA	7852-7881	+	2465	68
	LR8	GCAACCTGTTGGGCAGAGCA	10336–10317	-
1Ta, annealing temperature
