# Supplementary material for: Genome sequencing and analysis of the raccoon variant rabies lyssaviruses directly from clinical samples, Connecticut, 2017–2019
Source: Front Vet Sci. 2022 Sep 23;9:1001204. doi: 10.3389/fvets.2022.1001204 (PMC9539882; doi:10.3389/fvets.2022.1001204)
Supplement: Supplementary Table S3 — Summary statistics for sequencing experiment of raccoon variant rabies lyssavirus samples using Illumina iSeq100 platform. [file Table_3.XLSX]

## Sheet: Sheet1
Supplementary Table S3. Summary statistics for sequencing experiment of raccoon variant rabies lyssavirus samples using Illumina iSeq100 platform.
Summary for NGS of raccoon variant rabies samples using iSeq100
No. of samples	42
Run time (h)	22
Yielded bases (Gb)	1.5
Total reads sequenced	15376000
Total % >30 rate	89.85
Identifiable barcode (%)	85.87
Number of mapped reads	8,419 to 778,612
Average coverage	94.7 - 13322.5
